# Supplementary material for: Ursolic Acid Enhances the Sensitivity of MCF-7 and MDA-MB-231 Cells to Epirubicin by Modulating the Autophagy Pathway
Source: Molecules. 2022 May 25;27(11):3399. doi: 10.3390/molecules27113399 (PMC9182048; doi:10.3390/molecules27113399)
Supplement: Supplementary file 1 [file molecules-27-03399-s001.zip]

Archive with 1 entries (1 files):
- Supplementary materials .pdf
